# Supplementary material for: Segmentation of HE-stained meningioma pathological images based on pseudo-labels
Source: PLoS One. 2022 Feb 4;17(2):e0263006. doi: 10.1371/journal.pone.0263006 (PMC8815980; doi:10.1371/journal.pone.0263006)
Supplement: S1 Fig — (ZIP) [file pone.0263006.s001.zip]

Archive with 18 entries (15 files):
- Fig 2/
- Fig 2/Complete Image 1.jpg
- Fig 2/Complete Image 2.jpg
- Fig 2/Complete Image 3.jpg
- Fig 2/Complete Image 4.jpg
- Fig 2/Original HE Image 1.tif
- Fig 2/Original HE Image 2.tif
- Fig 2/Original HE Image 3.tif
- Fig 2/Original HE Image 4.tif
- Fig 3/
- Fig 3/Original HE Image.tif
- Fig 4/
- Fig 4/Original Image 1.tif
- Fig 4/Original Image 2.tif
- Fig 4/Original Label 1.jpg
- Fig 4/Original Label 2.jpg
- Fig 4/Original Mixup Image.jpg
- Fig 4/Original Mixup Label.jpg
