# Supplementary material for: Segmentation of HE-stained meningioma pathological images based on pseudo-labels
Source: PLoS One. 2022 Feb 4;17(2):e0263006. doi: 10.1371/journal.pone.0263006 (PMC8815980; doi:10.1371/journal.pone.0263006)
Supplement: S2 Fig — (ZIP) [file pone.0263006.s002.zip]

Archive with 8 entries (8 files):
- Original High-grade Image 3.bmp
- Original High-grade Image 4.bmp
- Original High-grade Segmentation Result 3.jpg
- Original High-grade Segmentation Result 4.jpg
- Original Low-grade Image 1.bmp
- Original Low-grade Image 2.bmp
- Original Low-grade Segmentation Result 1.jpg
- Original Low-grade Segmentation Result 2.jpg
