# Supplementary material for: Segmentation of HE-stained meningioma pathological images based on pseudo-labels
Source: PLoS One. 2022 Feb 4;17(2):e0263006. doi: 10.1371/journal.pone.0263006 (PMC8815980; doi:10.1371/journal.pone.0263006)
Supplement: S3 Fig — (ZIP) [file pone.0263006.s003.zip]

Archive with 12 entries (12 files):
- Original HE Image 1.bmp
- Original HE Image 2.bmp
- Original HE Image 3.bmp
- Original K-means 1.jpg
- Original K-means 2.jpg
- Original K-means 3.jpg
- Original Ours 1.jpg
- Original Ours 2.jpg
- Original Ours 3.jpg
- Original SVM 1.jpg
- Original SVM 2.jpg
- Original SVM 3.jpg
