# Supplementary material for: Segmentation of HE-stained meningioma pathological images based on pseudo-labels
Source: PLoS One. 2022 Feb 4;17(2):e0263006. doi: 10.1371/journal.pone.0263006 (PMC8815980; doi:10.1371/journal.pone.0263006)
Supplement: S5 Fig — (ZIP) [file pone.0263006.s005.zip]

Archive with 9 entries (9 files):
- Original AttU-net 1.jpg
- Original AttU-net 2.jpg
- Original AttU-net 3.jpg
- Original HE Image 1.bmp
- Original HE Image 2.bmp
- Original HE Image 3.bmp
- Original Ours 1.jpg
- Original Ours 2.jpg
- Original Ours 3.jpg
